# Supplementary material for: Characterization of pathogenic genetic variants in Russian patients with primary ciliary dyskinesia using gene panel sequencing and transcript analysis
Source: Orphanet J Rare Dis. 2024 Aug 23;19:310. doi: 10.1186/s13023-024-03318-3 (PMC11344339; doi:10.1186/s13023-024-03318-3)
Supplement: Supplementary file 3 — Additional file 3: Clinical characteristics of the PCD-patients and morphofunctional analysis of their respiratory cilia. The table provides information on clinical data of PCD-patients and the results of high-speed video microscopy of nasal/bronchial ciliated cells [file 13023_2024_3318_MOESM3_ESM.xls]

## Sheet: Лист1
Additional File 4. Clinical characteristics of the PCD-patients and morphofunctional analysis of their respiratory cilia
Patient	Age at diagnosis (years)	Sex	Situs	Additional congenital malformations	Symptoms in the neonatal period	Respiratory symptoms	Last HRCT findings	Bronchoscopy	Rhinosinusitis	Otitis	HSVM (nose/bronchus)
Case 1 PCD-#01 II1	7	male	Solitus	Additional chord of the left ventricle	Amniotic fluid aspiration syndrome	Episodes of pneumonia from 3 months	Tree-in-bud pattern in the lower lobes of both lungs, in the middle lobe of the right lung	Bilateral endobronchitis	Chronic hyperplastic rhinosinusitis; adenoiditis; allergic rhinitis	N/A	The most of cilia were immotile, some cilia showed the altered motility with stiff movements
Case 2 PCD-#02 II1	24	male	Inversus totalis	None	Neonatal rhinitis	Episodes of pneumonia from 2 years, recurrent bronchitis	Interstitial changes in the lower lobe of the right lung, middle lobe of the left lung, atelectasis S4-5, S8-10 (right), S3, S8-10 (left)	N/A	Chronic polypous rhinosinusitis	Infrequently	The most of cilia were immotile, some cilia showed violations of mechanics of beating, such as rigid chaotic strokes with a low amplitude
Case 3 PCD-#03 II1	7	female	Solitus	None	Rhinitis	Episodes of pneumonia from 4 months, bronchial obstruction up to 6 times per year	Subsegmental S5 atelectasis on the right; bronchoectasis S8 (right)	Bilateral endobronchitis	Chronic adenoiditis, ethmoiditis	Catarrhal otitis media (at the age of 6)	The most of cilia showed the altered motility with a low amplitude of strokes, asynchrony, incomplete extension of the upper third of the cilium
Case 4 PCD-#04 II1	8	male	Solitus	Patent foramen ovale	Neonatal rhinitis, bilateral pneumonia, O2-dependence	Recurrent bronchitis	Bronchoectasis S4-5 (right)	Bilateral endobronchitis	Chronic rhinosinusitis	Recurrent tubootitis	The most of cilia were immotile, some cilia showed altered motility (stiff disordered movements, oscillations of the middle and upper thirds of ciliary axonemes with a low amplitude)
Case 5 PCD-#05 II1	13	female	Solitus	None	Rhinitis	Bronchial obstruction up to 5 times per year; episodes of pneumonia at the age of 5 and 6, year-round cough	Cylindrical bronchiectasis in S5 on the right, pneumosclerosis; subpleural fibrous changes in S1-2 on the left	Bilateral endobronchitis	Chronic adenoiditis. Chronic sinusitis	Bilateral otitis media (at the age of 9). Catharal tubootitis. Cognitive hearing loss	The most of cilia were immotile, the rest cilia showed altered motility (disordered rigid beating with a low amplitude)
Case 6 PCD-#06 II1	13	female	Solitus	None	Neonatal rhinitis, bilateral pneumonia, O2-dependence	Recurrent bronchial obstruction from 6 months, 8 episodes of pneumonia	Fibroatelectasis in S3 on the right, bronchoectasis in S3, S7 (right), in S5 (left)	Bilateral endobronchitis	Chronic sinusitis	N/A	The most cilia showed the chaotic rigid strokes with a low amplitude and incomplete extension of the upper third of the cilium
Case 6 PCD-#06 II2	9	male	Solitus	Perthes disease	N/A	N/A	N/A	N/A	N/A	N/A	N/A
Case 7 PCD-#07 II1	11	female	Solitus	None	Rhinitis since birth, recurrent respiratory disease	Recurrent bronchitis, pneumonia at 7 years	Fibroatelectasis in S4 of the right lung	Bilateral endobronchitis	Chronic rhinosinusitis, adenoiditis	Recurrent tubootitis, otitis media	Subtotal ciliary paresis, some cells demonstrated ciliary motility, but with mosaic violation of the beating mechanics (stiff chaotic movements)
Case 8 PCD-#08 II2	9	female	Inversus totalis	None	Rhinitis since birth, recurrent respiratory disease	Year-round cough. Reccurent bronchitis, pneumonia at the age of 4	Tree-in-bud pattern in S8-10 at the left lung, fibroatelectasis in S5 on the left. Bronchoectasis in right and in left lung	Bilateral endobronchitis	Chronic rhinosinusitis	Otitis media	Cilia showed a loss of beat coordination, hyperkynetic stiff movements with lower amplitude, incomplete cycle of the stroke
Case 8 PCD-#08 II4	0.5	female	Solitus	None	Neonatal bilateral pneumonia, O2-dependence	Year-round cough	Pulmonary pattern is enhanced in the the left and right lung	N/A	N/A	N/A	Cilia showed a loss of beat coordination, hyperkynetic stiff movements with lower amplitude, incomplete cycle of the stroke
Case 9 PCD-#09 II1	14	male	Inversus totalis	ASD, VSD, mitral valve prolapse, aortic valve dysplasia, bowel malrotation syndrome	Circulatory failure, frequent regurgitation	Year-round cough, recurrent brochitis, pneumonia at 12 years	Fibroatelectasis in S4-5 (right) with bronchoectasis. Multiple small centrilobular ground-glass lesions in the middle lobe, S8-10 of lower lobe (right), S9-10 of the lower lobe (left)	Bilateral endobronchitis	Chronic rhinosinusitis	Hearing loss in the morning	Cilia showed a loss of beat coordination, hyperkynetic stiff movements with lower amplitude, incomplete cycle of the stroke
Case 10 PCD-#10 II1	2	male	Inversus totalis	Patent foramen ovale; coronary-pulmonary fistula	Respiratory failure at birth, O2-dependence	year-round cough, recurrent bronchial obstruction	Pulmonary pattern is enhanced in the lower medial sections on the left; subpleural fibrous change in S1-2 (left), S1 (right)	Bilateral endobronchitis	None	None	Totally immotile cilia
Case11 PCD-#11 II1	38	female	Inversus totalis	None; infertility (had IVF)	Rhinitis, cough	year-round cough, rhinosinusitis	Tree-in-bud pattern in S3 in the left lung, in the lower lobes of both lungs; fibrocystic transformation in lingular segment, S8, middle lobe of the left lung; in S7-8 of the right lung	Bilateral endobronchitis	Chronic rhinosinusitis	Episodes of otitis media during life	Totally immotile cilia
Case 12 PCD-#12 II1	14	male	Solitus	None	Intraventricular hemorrhage	year-round cough	Bronchoectasis in the middle lobe of the right lung	Bilateral endobronchitis	Adenoids, bilateral chronic maxillary sinusitis	N/A	Totally immotile cilia
Case 12 PCD-#12 II2	12	male	Inversus totalis	None	None	year-round cough	Bronchoectasis in basal segments bilateraly, in S8 (right), S3 (left)	Bilateral endobronchitis	Chronic rhinosinusitis, maxilloethmoidal sinusitis, adenoiditis	Bilateral otitis media during life. Catharal tubootitis. Cognitive hearing loss	Totally immotile cilia
Case 13 PCD-#13 II1	23	female	Solitus	Mitral valve prolapse; additional chord of the left ventricle	None	Pneumonia at the age of 1.5 years; year-round cough, rhinosinusitis	Fibroatelectasis, bronchoectasis in the middle lobe, S7-8 on the right, S10 (left), reduced pneumatization of the lower lobes of the lungs	Bilateral endobronchitis	Chronic rhinosinusitis	Otitis media during life	Totally immotile cilia
Case 14 PCD-#14 II1	21	male	Inversus totalis	Dextrocardia, Mitral valve prolapse, aortic valve dysplasia	None	Obstructive bronchitis from 2 years, rhinitis	Fibroatelectasis in S5 (left), S4 (right), bronchoectasis in S9-10 bilateraly	Bilateral endobronchitis	Chronic polypous rhinosinusitis, adenoiditis	N/A	Remarkably decreased number of cells with motor activity of cilia, asynchronic cilia beating with altered mechanics
Case 15 PCD-#15 II1	9	female	Inversus totalis	Pyeloectasia of the left kidney	None	Obstructive bronchitis at 3 months, rinitis at 4 and 5 months, pneumonia at the age of 1 year. Recurrent bronchitis	Chronic bronchitis without bronchoectasis	Mild endobronchitis	Chronic rhinosinusitis, adenoiditis	Recurrent otitis media	The most of cilia showed the altered beating including asynchronism, low amplitude of strokes, incomplete extension of the upper third of the cilium, reduced beat frequency
Case 16 PCD-#16 II1	15	male	Solitus	Gastroschisis, atresia of the small intestine	Difficult nasal breathing	Pneumonia at 7 months, recurrent bronchitis	Atelectasis in the lower lobe of the left lung with bronchoectasis	Bilateral endobronchitis	Chronic rhinosinusitis, adenoiditis	Recurrent otitis media	Reduced number of cells with normal ciliary activity, asynchronic stiff movements
Case 17 PCD-#17 II1	17	female	Solitus	Additional chord of the left ventricle, arrythmia	Pneumonia since birth, atelectasis in S1 (right)	Bilateral pneumonia at 1 year 4 months with athelectasis in S4-10	Fibroatelectasis in the middle lobe and S7 with bronchoectasis in the right lung, fibroatelectasis in S8 (left)	Bilateral endobronchitis	Bilateral chronic polypous rhinosinusitis	N/A	Totally immotile cilia
Case 18 PCD-#18 II1	5	female	Inversus totalis	None	Pneumonia since birth, O2-dependence for 6 days	Year-round cough, recurrent bronchitis	Fibroatelectasis in S4, S9 (left), S4-5 (right). Subpleural fibrosis in S1-2 and S6 (left)	Bilateral endobronchitis	N/A	N/A	Subtotal desquamation of ciliary apparatus. The most of the cilia are immotile, single cilia showed stiff movements with a decreased beat frequency
Case 18 PCD-#18 II2	7	male	Solitus	Patent foramen ovale, additional chord of the left ventricle	None	Frequent obstructive bronchitis from 2 months, episodes of pneumonia 1-2 times per year, persistent cough	Fibroatelectasis in S4 (right)	Bilateral catarrhal endobronchitis	Persistent rinitis, chronic adenoiditis	N/A	Cilia are largely immotile, single cilia showed chaotic asynchronic beating characterized by paralysis of the lower and middle thirds of the cilium
Case 19 PCD-#19 IV1	12	male	Solitus	Left-sided ureterohydronephrosis and megaureter, bilateral pyelectasis, Fraley syndrome; bradyarrhythmia	Bilateral pneumonia, O2-dependence for 4 days	Recurrent bronchitis, pneumonia at 2 years, pneumofibrosis in S5 (right)	Tree-in-bud pattern in S7 in the right lung, fibroatelectasis in S4-5 (right), pneumosclerosis in the lingular segment. Bronchoectasis in S4-5, 7 (right), in S4-5 (left)	Bilateral endobronchitis	Chronic rhinosinusitis, adenoiditis	Recurrent bilateral otitis, bilateral conductive hearing loss	Most cells showed mosaic alterations of ciliary beating including a low amplitude, asynchrony, incomplete extension of the upper third of the axonemes
Case 19 PCD-#19 III1	34	male	Solitus	N/A	None	Obstructive bronchitis at 2, 4 and 9 months, acute rhinitis at 11 months. Acute pneumonia at 1, 2, 3 and 4 years.	Large areas of lung tissue with atelectasis, deformations of bronchi, bilateral pneumofibrosis. Left sided lobectomy at 7 years	N/A	Chronic rhinosinusitis, hypertrophy of palatine tonsils	Catharal otitis media	N/A
Case 20 PCD-#20 II1	13	male	Solitus	None	None	Rare bronchitis	N/A	N/A	Chronic polypous rhinosinusitis	Rare tubotitis	The most of cilia showed mosaic alterations in motility with a low amplitude, asynchrony, increased ciliary beat frequency close to the upper limit of normal
Case 21 PCD-#21 II1	13	male	Inversus totalis	Atrial septal aneurism	Transient tachypnea since birth, tracheobronchitis	Year-round cough, obstructive bronchitis at 4 years	Bronchoectasis in S4-5 of the left lung	Local endobronchitis	Chronic rhinosinusitis, allergic rhinitis, adenoiditis	None	The most of cilia showed mosaic alterations in motility, asynchrony, a reduced number of cilia
N/A - information not available, IVF - in vitro fertilization, ASD – atrial septal defect, VSD- ventricle septal defect, MVP - mitral valve prolapse.
